# Supplementary material for: Recognition and cleavage of human tRNA methyltransferase TRMT1 by the SARS-CoV-2 main protease
Source: eLife. 2025 Jan 7;12:RP91168. doi: 10.7554/eLife.91168 (PMC11706605; doi:10.7554/eLife.91168)
Supplement: Figure 2—source data 3. [file elife-91168-fig2-data3.zip]

Archive with 12 entries (12 files):
- Figure 2A-460-659-annotated-gel.png
- __MACOSX/._Figure 2A-460-659-annotated-gel.png
- Figure 2A-609-659-annotated-gel.png
- __MACOSX/._Figure 2A-609-659-annotated-gel.png
- Figure 2B-460-659-annotated-gel.png
- __MACOSX/._Figure 2B-460-659-annotated-gel.png
- Figure 2B-609-659-annotated-gel.png
- __MACOSX/._Figure 2B-609-659-annotated-gel.png
- Figure 2C-annotated-gel.png
- __MACOSX/._Figure 2C-annotated-gel.png
- Figure 2D-annotated-gel.png
- __MACOSX/._Figure 2D-annotated-gel.png
