# Supplementary material for: Recognition and cleavage of human tRNA methyltransferase TRMT1 by the SARS-CoV-2 main protease
Source: eLife. 2025 Jan 7;12:RP91168. doi: 10.7554/eLife.91168 (PMC11706605; doi:10.7554/eLife.91168)
Supplement: Figure 2—figure supplement 1—source data 2. [file elife-91168-fig2-figsupp1-data2.zip]

Archive with 6 entries (6 files):
- Figure 2-figure supplement 1A-labeled-gel.png
- __MACOSX/._Figure 2-figure supplement 1A-labeled-gel.png
- Figure 2-figure supplement 1B-labeled-gel.png
- __MACOSX/._Figure 2-figure supplement 1B-labeled-gel.png
- Figure 2-figure supplement 1C-labeled-gel.png
- __MACOSX/._Figure 2-figure supplement 1C-labeled-gel.png
